# Supplementary material for: Paralog-dependent isogenic cell assay cascade generates highly selective SLC16A3 inhibitors
Source: Cell Chem Biol. 2023 Aug 17;30(8):953–964.e9. doi: 10.1016/j.chembiol.2023.06.029 (PMC10437005; doi:10.1016/j.chembiol.2023.06.029)
Supplement: Table S1. SAR data. Data for hits from the chemical screening, and for analogs of hits (including vendors and catalog numbers for commercially available compounds), related to figure 2 [file mmc2.xlsx]

## Sheet: Screening_hits
Compound ID	Structure	Primary screen	Counter screen I			Counter screen II
		% of viability HAP1 SLC16A1 KO	HAP1 WT [AUC]	HAP1 SLC16A1 KO [AUC]	HAP1 SLC16A3 KO [AUC]	HAP1 WT [AUC]	HAP1 SLC16A1 KO [AUC]	HAP1 SLC16A3 KO [AUC]	HAP1 SLC16A1 KO + SLC16A1 WT OE [AUC}	HAP1 SLC16A1 KO + SLC16A1 R313Q OE [AUC]	HAP1 SLC16A7 Dep. [AUC]	HAP1 SLC16A8 Dep. [AUC]	LAMA84 sgRen [AUC]	LAMA84 sgSLC16A1 [AUC]	LAMA84 sgSLC16A3 [AUC]
IC062749.1		33.7253	297.455	193.181	300	328.149	240.177	320.769	332.59	277.316	332.173	331.37	319.085	262.719	289.359
IC062741.1		36.4291	298.371	203.279	287.499	327.868	249.842	320.922	325.089	280.027	331.263	329.76	320.112	261.478	297.771
IC062739.1		37.0065	299.809	241.984	299.118	326.163	224.967	318.481	328.52	266.278	329.853	330.442	318.276	257.706	312.041
IC062740.1		37.5528	295.76	200.453	290.74	328.394	248.002	325.888	328.247	277.644	328.323	327.192	316.875	254.006	302.285
IC062683.1		38.4646	292.033	199.25	291.594	328.171	219.526	320.493	327.649	255.795	326.821	332.012	314.092	246.45	323.34
IC062748.1		38.7216	297.937	193.181	292.248	323.185	229.476	310.018	332.382	255.108	325.717	330.986	290.9	224.292	271.758
IC062742.1		44.4161	297.972	206.344	298.236	317.697	242.352	323.868	328.46	275.973	326.323	330.653	320.677	256.71	304.847
IC037015.1		49.3454	286.842	220.385	283.449	312.491	240.861	303.266	311.482	245.719	313.198	325.5	321.073	265.944	302.243
IC053116.1		36.3254	280.994	149.932	266.949	301.221	208.658	278.344	293.453	213.719	293.694	302.065	298.265	220.09	282.26
IC037121.1		34.6593	296.001	177.829	293.745	322.433	197.607	313.604	299.727	208.354	314.375	322.341	121.163	118.551	106.752
IC026221.1		45.8241	279.872	225.321	288.435	301.151	245.506	281.808	287.024	238.897	296.747	312.092	301.281	264.361	290.416
IC071376.1		17.8089	290.287	139.627	284.621	320.379	200.402	295.375	314.018	243.801	308.97	320.961	282.316	187.641	281.036
IC072527.1		14.1417	291.277	137.346	285.02	316.367	223.26	311.567	312.787	236.757	320.901	316.489	293.81	208.14	273.858

## Sheet: Triazolopyrimidine_series_SAR
Compound ID	Structure	Primary screen	PARADISO assay: 96 well plate
		% of viability HAP1 SLC16A1 KO	HAP1 SLC16A1 KO IC50 [uM]	HAP1 SLC16A3 KO IC50 [uM]	HAP1 WT IC50 [uM]
slCeMM1		-	0.2543	>30	>30
S1_002		-	3.322	>30	>30
S1_003		-	4.126	>30	>30
S1_004		-	2.339	>30	>30
S1_005		-	1.834	>30	>30
S1_013		-	5.874	>30	>30
S1_015		-	0.4093	>30	>30
S1_019		-	11.17	>30	>30
IC062662.1		-	1.977	>30	>30
IC062649.1		70.8246	7.068	>30	>30
IC062749.1		33.7253	-	-	-
IC062741.1		36.4291	-	-	-
IC062739.1		37.0065	-	-	-
IC062740.1		37.5528	-	-	-
IC062683.1		38.4646	-	-	-
IC062748.1		38.7216	-	-	-
IC062742.1		44.4161	-	-	-
IC062745.1		55.8186	-	-	-
IC062737.1		57.1641	-	-	-
IC062752.1		57.6214	-	-	-
IC062747.1		57.8247	-	-	-
IC062743.1		63.0869	-	-	-
IC062746.1		69.3579	-	-	-
IC062738.1		71.0658	-	-	-
IC062736.1		71.1906	-	-	-
IC062632.1		84.1702	-	-	-
IC062750.1		84.9396	-	-	-
IC025636.1		85.1023	-	-	-
IC062673.1		87.6074	-	-	-
IC062637.1		87.742	-	-	-
IC062695.1		88.0574	-	-	-
IC062643.1		88.6442	-	-	-
IC062620.1		88.6494	-	-	-
IC062754.1		88.9509	-	-	-
IC062674.1		89.1141	-	-	-
IC062638.1		89.1906	-	-	-
IC076349.1		89.4119	-	-	-
IC062278.1		89.4515	-	-	-
IC075255.1		90.0825	-	-	-
IC062696.1		90.2231	-	-	-
T6777829		90.5141	-	-	-
IC062735.1		92.0792	-	-	-
IC062706.1		92.2936	-	-	-
IC062623.1		94.6051	-	-	-
IC062619.1		96.4261	-	-	-
T5962715		96.6156	-	-	-
IC062633.1		96.6475	-	-	-
T5934030		100.553	-	-	-
IC062753.1		100.957	-	-	-
IC062744.1		102.648	-	-	-
T6417723		103.401	-	-	-
IC062684.1		106.766	-	-	-
T5387953		109.894	-	-	-
S1_023		-	>30	>30	>30
S1_022		-	>30	>30	>30
S1_021		-	>30	>30	>30
S1_018		-	>30	>30	>30
S1_017		-	>30	>30	>30
S1_016		-	>30	>30	>30
S1_014		-	>30	>30	>30
S1_011		-	>30	>30	>30
S1_010		-	>30	>30	>30
S1_009		-	>30	>30	>30
S1_008		-	>30	>30	>30
S1_007		-	>30	>30	>30
S1_006		-	>30	>30	>30

## Sheet: Phtalazine_series_SAR
Compound ID	Structure	Primary Screen	PARADISO assay: 384 well plate
		% of viability HAP1 SLC16A1 KO	HAP1 SLC16A1 KO [AUC]	HAP1 SLC16A3 KO [AUC]	HAP1 WT [AUC]
S2_003		-	304.113	453.787	455.854
IC071376.1 (S2_004)		17.8089	302.367	462.78	454.407
IC053116.1		36.325	296.164	428.929	439.451
IC087065.1		44.664	377.644	402.372	415.422
IC037015.1		49.345	345.009	447.529	469.767
IC026221.1		45.824	349.57	444.865	444.226
IC026222.1		56.521	381.008	408.173	417.796
IC036964.1		66.308	365.841	407.844	409.488
S2_005		-	378.188	439.014	450.667
IC036955.1		71.386	378.905	434.31	466.935
IC038948.1		59.445	345.716	422.624	469.884
IC038937.1		67.803	379.285	454.765	470.632
IC037016.1		63.784	380.742	440.643	421.01
IC053112.1		61.417	343.097	454.182	447.052
IC037018.1		62.788	378.44	409.27	428.971
IC037122.1		62.223	376.425	423.114	438.421
IC037020.1		58.72	382.579	419.592	456.684
IC037125.1		71.238	398.743	428.721	429.938
IC038936.1		65.871	379.708	460.495	468.703
IC087079.1		74.402	396.621	432.123	409.621
IC037120.1		67.552	397.739	423.289	426.393
IC004209.2		59.807	404.051	446.118	457.846
IC004217.1		78.13	408.837	421.31	452.902
IC004232.1		79.975	430.804	452.498	471.499
IC004240.1		82.84	431.839	450.682	449.531
IC004248.1		90.407	429.763	444.043	463.289
IC036929.1		63.075	406.909	444.857	432.089
IC036931.1		71.755	400.215	449.193	432.78
IC036950.1		63.607	418.856	433.006	445.469
IC036952.1		49.94	399.474	419.981	427.403
IC036966.1		107.156	437.493	463.468	475.134
IC036972.1		73.629	402.641	448.679	460.987
IC036987.1		80.838	411.766	462.115	448.881
IC037019.1		74.085	407.517	443.381	436.706
IC037021.1		74.407	404.569	433.504	433.748
IC037022.1		105.88	391.129	415.992	447.822
IC037022.1		105.88	403.424	435.75	427.476
IC037037.1		70.55	413.133	430.948	446.843
IC037042.1		63.996	420.812	457.561	443.54
IC037114.1		56.005	403.077	442.096	442.032
IC037115.1		81.347	403.804	434.425	453.021
IC037119.1		23.995	406.423	437.36	446.888
IC037123.1		54.201	421.535	456.146	461.857
IC087083.1		56.509	412.119	465.692	444.356
IC037275.1		104.47	435.787	458.77	479.161
IC004209.1		55.901	425.641	447.035	460.474
IC072317.1		66.437	419.414	434.19	455.823
IC086912.1		74.89	437.667	468.429	455.208
IC087062.1		64.653	422.179	437.078	465.054
IC087068.1		70.308	402.603	418.878	423.155
IC087073.1		68.973	419.209	438.152	447.211
IC004208.1		76.471	443.821	477.392	460.245
IC053113.1		98.425	474.353	474.932	471.065
IC037116.1		96.177	441.603	482.592	463.512
IC037276.1		87.741	416.852	421.591	462.635
IC037218.1		93.184	453.934	464.691	464.587
IC036982.1		58.182	425.882	445.547	464.958
S2_002		82.169	428.114	428.724	471.475

## Sheet: additional_compound_details
Compound_ID	SMILES	Vendor	Vendor_ID
S1_002	CC1=CC=C(NC(=O)CCC2=C(C)N3N=C(N=C3N=C2C)C(F)(F)F)C=C1	Chemspace	CSSS00027115994
S1_003	CC1=CC(NC(=O)CCC2=C(C)N3N=C(N=C3N=C2C)C(F)(F)F)=CC(C)=C1	Chemspace	CSMS00106656454
S1_004	CSC1=NN2C(=N1)N=C(C)C(CCC(=O)NC1=CC=C(C)C=C1)=C2C	Chemspace	CSSS00028144627
S1_005	CSC1=NN2C(=N1)N=C(C)C(CCC(=O)NC1=CC(C)=CC(C)=C1)=C2C	Chemspace	CSSS00026926248
S1_006	CC1=CC=C(NC(=O)CCC2=C(C)N3N=C(N)N=C3N=C2C)C=C1	Chemspace	CSMS00239265557
S1_007	CC1=CC(NC(=O)CCC2=C(C)N3N=C(N)N=C3N=C2C)=CC(C)=C1	Chemspace	CSMS00334283126
S1_008	CC1=NN2C(N1)=NC(C)=C(CCC(=O)NC1=CC=C(C)C=C1)C2=O	Chemspace	CSMS01384079072
S1_009	CC1=NN2C(N1)=NC(C)=C(CCC(=O)NC1=CC(C)=CC(C)=C1)C2=O	Chemspace	CSMS01385940434
S1_010	CC1=CC=C(NC(=O)CCC2=C(O)N3N=CN=C3N=C2C)C=C1	Chemspace	CSSS00160652873
S1_011	CC1=CC(NC(=O)CCC2=C(O)N3N=CN=C3N=C2C)=CC(C)=C1	Chemspace	CSSS00160647128
S1_012	CC1=NN(C(=O)CCC(=O)NC2=CC=C(C)C(C)=C2)C(C)=C1	Chemspace	CSSS00121657346
S1_013	CN1CCN(CC1)C1=CC=C(NC(=O)CCC2=C(C)N3N=C(N=C3N=C2C)C(F)(F)F)C=C1C	Chemspace	CSSS00025891586
S1_014	CC1=NC2=NC(=NN2C(C)=C1CCC(=O)N1CCC2=CC=CC=C2C1)C(F)(F)F	Chemspace	CSSS00027144680
S1_015	CC1=NC2=NC(=NN2C(C)=C1CCC(=O)NC1=CC=C(C=C1)S(=O)(=O)N1CCCC1)C(F)(F)F	Chemspace	CSSS00027115436
S1_016	CC1=NC2=NC(=NN2C(C)=C1CCC(=O)N1CCC2=CC=CC=C2C1)C(F)(F)F	Chemspace	CSSS00027144680
S1_017	CC1=NC2=NC(=NN2C(C)=C1CCC(=O)NC1=CC=NC=C1)C(F)(F)F	Chemspace	CSSS00026248593
S1_018	CC1=CC=C(CNC(=O)CC2=C(C)N3N=C(N=C3N=C2C)C(F)(F)F)C=C1	Chemspace	CSSS00027337044
S1_019	CC1=NC2=NC(=NN2C(C)=C1CCC(=O)NC1=CC=NC=C1)C(F)(F)F	Chemspace	CSSS00026248593
S1_020	CC1=NC2=NC(=NN2C(C)=C1CCC(=O)NC1=CC2=CC=CC=C2N=C1)C(F)(F)F	Chemspace	CSSS00028220829
S1_021	CC1=NC2=NC(=NN2C(C)=C1CCC(=O)NC1=NN=CS1)C(F)(F)F	Chemspace	CSSS00026785430
S1_022	CNC(=O)CCC1=C(C)N2N=C(N=C2N=C1C)C(F)(F)F	Chemspace	CSSS00027028254
S1_023	CC1=NC2=NC(=NN2C(C)=C1CCC(=O)NS(C)(=O)=O)C(F)(F)F	Chemspace	CSMS00161143576
S2_002	CC1=CC=C(C=C1S(N)(=O)=O)C1=C2C=CC=CC2=C(NCC2=CC=CC=C2)N=N1	Chemspace	CSSS00132553713
S2_003	Cc4ccc(c2nnc(NCc1ccccc1)c3ccccc23)cc4S(=O)(=O)NC(C)(C)CO	Vitas M	STK071607
S2_004	CC1=CC=C(C=C1S(=O)(=O)NC(C)(C)C)C1=C2C=CC=CC2=C(NCC2=CC=CC=C2)N=N1	Chemspace	CSSS00132553891
S2_005	Cc4ccc(c2nnc(NCc1ccccc1)c3ccccc23)cc4S(=O)(=O)NCc5ccccn5	Vitas M	STK678179
S2_006	NC(=O)c4ccc(c2nnc(NCc1ccccc1)c3ccccc23)cc4	Vitas M	STK028784
S2_007	CN(C)C(=O)c4ccc(c2nnc(NCc1ccccc1)c3ccccc23)cc4	Vitas M	STK098626
S2_008	CCN(CC)C(=O)COc4ccc(c2nnc(NCc1ccccc1)c3ccccc23)cc4	Vitas M	STK038209
S2_009	CCN(CC)C(=O)c4ccc(c2nnc(NCc1ccccc1)c3ccccc23)cc4	Vitas M	STK085564
S2_010	Cc4ccc(c2nnc(NCc1ccccc1)c3ccccc23)cc4S(=O)(=O)NCc6nc5ccccc5[nH]6	Vitas M	STK200858

## Sheet: file_information
	following table contains data on
	1) Screening_hits	Data obtained from chemical screen
	2) Triazolopyrimidine_series_SAR	Complete SAR data for triazolopyrimidine series. Compounds were screened subsequently, using 96 well plate PARADISO protocol (See mehods). IC50 values reported
	3) Phtalazine_series_SAR	Complete SAR data for phtalazine series. Compounds were screened in bulk, using 384 well plate PARADISO protocol (See mehods). Area under the curve (AUC) reported.
	4) Additional_compound_details	SMILES and vendors for compounds obtained from third party catalogues.
