# Supplementary material for: Paralog-dependent isogenic cell assay cascade generates highly selective SLC16A3 inhibitors
Source: Cell Chem Biol. 2023 Aug 17;30(8):953–964.e9. doi: 10.1016/j.chembiol.2023.06.029 (PMC10437005; doi:10.1016/j.chembiol.2023.06.029)
Supplement: Table S2. Oligonucleotide list. List of olignocleotides used in this study, related to STAR methods [file mmc3.xlsx]

## Sheet: Sheet1
SLC16A1-R313Q_FWD	ggcacagccaAGCATGGGACTGGTGGCC	site-directed mutagenesis
SLC16A1-R313Q_REV	accatgtccacAAAGGCCAGGATGGACAGC	site-directed mutagenesis
HiBiT-SLC16A3_FWD	gttcaagaagattagcGGAGGAGCAGTGGTGGAC	site-directed mutagenesis
HiBiT-SLC16A3_REV	agccgccagccgctcacCATGGTGGAGCCTGCTTTTTTG	site-directed mutagenesis
SLC16A3-Y36A_FWD	AGGCTTCAGCgccGCCTTTCCCA	site-directed mutagenesis
SLC16A3-Y36A_REV	GTGATCACAAAGCATCCG	site-directed mutagenesis
SLC16A3-K40A_FWD	CGCCTTTCCCgccGCCGTGTCCG	site-directed mutagenesis
SLC16A3-K40A_REV	TAGCTGAAGCCTGTGATC	site-directed mutagenesis
SLC16A3-L68A_FWD	CTCCATCCTGgccGCCATGCTGTATGGC	site-directed mutagenesis
SLC16A3-L68A_REV	CTGATCCAGGCGGTGTCG	site-directed mutagenesis
SLC16A3-Y72A_FWD	GGCCATGCTGgccGGCACAGGCC	site-directed mutagenesis
SLC16A3-Y72A_REV	AGCAGGATGGAGCTGATC	site-directed mutagenesis
SLC16A3-F130L_FWD	GGCCCTGAACctgCAGCCATCCC	site-directed mutagenesis
SLC16A3-F130L_REV	AGTCCCAGTCCGGTGATCAC	site-directed mutagenesis
SLC16A3-F130L_A153M_FWD	tctaagcggagacccatggcaaacggactggcaatgGCAGGATCTCCCGTGTTC	site-directed mutagenesis
SLC16A3-F130L_A153M_REV	aaaatagcgattcagcatgatcagggatggctggagGTTCAGGGCCAGTCCCAG	site-directed mutagenesis
SLC16A3-A153M_FWD	CGGACTGGCAatgGCAGGATCTCCC	site-directed mutagenesis
SLC16A3-A153M_REV	TTTGCCATGGGTCTCCGC	site-directed mutagenesis
SLC16A3-S156A_FWD	gttcctgTGCGCACTGAGCCCTCTG	site-directed mutagenesis
SLC16A3-S156A_REV	acgggggcTCCTGCTGCTGCCAGTCC	site-directed mutagenesis
SLC16A3-V239F_FWD	ATCCGTGATGttcCTGGGCCTGTTCG	site-directed mutagenesis
SLC16A3-V239_REV	GCTGCCACTGCGTACAGC	site-directed mutagenesis
SLC16A3-V239F_P246L_FWD	ttcgtgccactcGTGTTTGTGGTGTCTTATGC	site-directed mutagenesis
SLC16A3-V239F_P246L_REV	caggcccaggaaCATCACGGATGCTGCCAC	site-directed mutagenesis
SLC16A3-F243A_P246A_FWD	ccagccGTGTTTGTGGTGTCTTATGCC	site-directed mutagenesis
SLC16A3-F243A_P246A_REV	cacggcCAGGCCCAGCACCATCAC	site-directed mutagenesis
SLC16A3-P246L_FWD	GTTCGTGCCActgGTGTTTGTGGTGTCTTATGC	site-directed mutagenesis
SLC16A3-P246_REV	AGGCCCAGCACCATCACG	site-directed mutagenesis
SLC16A3-D274A_R278A_FWD	agcgccagcaGCAGGATTTGTGGCAGGA	site-directed mutagenesis
SLC16A3-D274A_R278A_REV	gcaaagatagcGATGAAGCCCAGGATTGTC	site-directed mutagenesis
SLC16A3-R278K_FWD	aaagccaCAGCAGGATTTGTGGCAG	site-directed mutagenesis
SLC16A3-R278K_REV	gcaaagatATCGATGAAGCCCAGGATT	site-directed mutagenesis
SLC16A3-Y332F_FWD	TGGCATCTCCttcGGCATGGTGG	site-directed mutagenesis
SLC16A3-Y332F_REV	AAGAAGATGCAGAACACCAC	site-directed mutagenesis
SLC16A3-Y332A_G336A_FWD	ggtggccGCCCTGCAGTTCGAGGTG	site-directed mutagenesis
SLC16A3-Y332A_G336A_REV	atgccggcGGAGATGCCAAAGAAGATGCAG	site-directed mutagenesis
SLC16A3-Y332F_G336S_Q339L_FWD	tccgccctgctgTTCGAGGTGCTGATGGCC	site-directed mutagenesis
SLC16A3-Y332F_G336S_Q339L_REV	caccatgccaaaGGAGATGCCAAAGAAGATGC	site-directed mutagenesis
SLC16A1_FWD	CGGCTTCTCTTATGCATTTCCC	qPCR primer
SLC16A1_REV	GGATACTGCTGATAGGACCTCCAC	qPCR primer
SLC16A3_FWD	CGGCTGTTTCGTCATCACTG	qPCR primer
SLC16A3_REV	GATGATGCTCCGGCAAAAGG	qPCR primer
SLC16A7_FWD	TGCTGGCTGTTATGTACGCA	qPCR primer
SLC16A7_REV	TGAAGGCTAAACCTAAACCTGT	qPCR primer
SLC16A8_FWD	GGGCATGATCCTAGCTTCCTT	qPCR primer
SLC16A8_REV	CCCAGCATGATGAGCGACG	qPCR primer
